# Supplementary material for: CDC25C as a Predictive Biomarker for Immune Checkpoint Inhibitors in Patients With Lung Adenocarcinoma
Source: Front Oncol. 2022 Apr 29;12:867788. doi: 10.3389/fonc.2022.867788 (PMC9104567; doi:10.3389/fonc.2022.867788)
Supplement: Supplementary file 1 [file DataSheet_1.zip]

Archive with 2 entries (2 files):
- Supplementary figures.docx
- Supplementary table.docx
